# Supplementary material for: 2-(1H-Indol-3-yl)-4,4,5,5-tetra­methyl­imidazolidine-1-oxyl 3-oxide
Source: Acta Crystallogr Sect E Struct Rep Online. 2010 Jan 23;66(Pt 2):o428. doi: 10.1107/S1600536810002175 (PMC2979679; doi:10.1107/S1600536810002175)
Supplement: Supplementary file 1 [file e-66-0o428-sup1.cif]

##############################################################################
###                                                                        ###
###        Electronic paper (Acta Crystallographica Section E)             ###
###                                                                        ###
##############################################################################
#                                                                            #
# This CIF contains the data in a paper accepted for publication in Acta     #
# Crystallographica Section E. It conforms to the requirements of Notes      #
# for Authors for Section E, and has been peer reviewed under the auspices   #
# of the IUCr Commission on Journals.                                        #
#                                                                            #
# Full details of the Crystallographic Information File format               #
# are given in the paper "The Crystallographic Information File (CIF):       #
# a New Standard Archive File for Crystallography" by S. R. Hall, F. H.      #
# Allen and I. D. Brown [Acta Cryst. (1991), A47, 655-685].                  #
#                                                                            #
# The current version of the core CIF dictionary is obtainable from          #
# ftp://ftp.iucr.org/pub/cif_core.dic. The current version number is 2.4.    #
#                                                                            #
# Software is freely available for graphical display of the structure(s) in  #
# this CIF.  For information consult the CIF home page http://www.iucr.org/  #
# cif/home.html                                                              #
#                                                                            #
# This file may be used for bona fide research purposes within the           #
# scientific community so long as proper attribution is given to the journal # 
# article from which it was obtained.                                        #
#                                                                            #
##############################################################################
                                             
data_I
_audit_creation_method     SHELXL-97
_chemical_name_systematic
;
2-(1<i>H</i>-Indol-3-yl)-4,4,5,5-tetramethylimidazolidine-1-oxyl 3-oxide
;
_chemical_name_common     ?
_chemical_formula_moiety     'C15 H18 N3 O2'
_chemical_formula_sum     'C15 H18 N3 O2'
_chemical_formula_iupac     'C15 H18 N3 O2'
_chemical_formula_weight     272.32
_chemical_melting_point     ?
_symmetry_cell_setting     Orthorhombic
_symmetry_space_group_name_H-M     'P c a 21'
_symmetry_space_group_name_Hall     'P 2c -2ac'
loop_
    _symmetry_equiv_pos_as_xyz
    'x, y, z'
    '-x, -y, z+1/2'
    'x+1/2, -y, z'
    '-x+1/2, y, z+1/2'
_cell_length_a     15.0810(15)
_cell_length_b     8.7700(8)
_cell_length_c     10.6108(10)
_cell_angle_alpha     90.00
_cell_angle_beta     90.00
_cell_angle_gamma     90.00
_cell_volume     1403.4(2)
_cell_formula_units_Z     4
_cell_measurement_reflns_used     2598
_cell_measurement_theta_min     2.69
_cell_measurement_theta_max     24.38
_cell_measurement_temperature     296(2)
_exptl_crystal_description     'block'
_exptl_crystal_colour     'blue'
_exptl_crystal_size_max     0.37
_exptl_crystal_size_mid     0.29
_exptl_crystal_size_min     0.18
_exptl_crystal_density_diffrn     1.289
_exptl_crystal_density_meas     ?
_exptl_crystal_density_method     'not measured'
_exptl_crystal_F_000     580
_exptl_absorpt_coefficient_mu     0.088
_exptl_absorpt_correction_type     'multi-scan'
_exptl_absorpt_process_details     '(SADABS; Bruker, 2007)'
_exptl_absorpt_correction_T_min     0.9681
_exptl_absorpt_correction_T_max     0.9841
_exptl_special_details
;
;
_diffrn_ambient_temperature     296(2)
_diffrn_radiation_type     MoK\a
_diffrn_radiation_wavelength     0.71073
_diffrn_radiation_source     'fine-focus sealed tube'
_diffrn_radiation_monochromator     graphite
_diffrn_measurement_device_type     'Bruker APEXII CCD area-detector'
_diffrn_measurement_method     'phi and omega scans'
_diffrn_detector_area_resol_mean     ?
_diffrn_reflns_number     6651
_diffrn_reflns_av_R_equivalents     0.0226
_diffrn_reflns_av_sigmaI/netI     0.0167
_diffrn_reflns_theta_min     2.32
_diffrn_reflns_theta_max     25.05
_diffrn_reflns_theta_full     25.05
_diffrn_measured_fraction_theta_max     0.999
_diffrn_measured_fraction_theta_full     0.999
_diffrn_reflns_limit_h_min     -14
_diffrn_reflns_limit_h_max     17
_diffrn_reflns_limit_k_min     -8
_diffrn_reflns_limit_k_max     10
_diffrn_reflns_limit_l_min     -12
_diffrn_reflns_limit_l_max     12
_diffrn_standards_number     ?
_diffrn_standards_interval_count     ?
_diffrn_standards_interval_time     ?
_diffrn_standards_decay_%     ?
_refine_special_details
;
Refinement of <i>F</i>^2^ against ALL reflections. The weighted <i>R</i>-factor
<i>wR</i> and goodness of fit <i>S</i> are based on <i>F</i>^2^, conventional
<i>R</i>-factors <i>R</i> are based on <i>F</i>, with <i>F</i> set to zero for
negative <i>F</i>^2^. The threshold expression of <i>F</i>^2^ >
\s(<i>F</i>^2^) is used only for calculating <i>R</i>-factors(gt) <i>etc</i>.
and is not relevant to the choice of reflections for refinement.
<i>R</i>-factors based on <i>F</i>^2^ are statistically about twice as large
as those based on <i>F</i>, and <i>R</i>- factors based on ALL data will be
even larger.
we could not determine the absolute configuration,because there is no atom
heavier than Si in the molecular
;
_reflns_number_total     1323
_reflns_number_gt     1208
_reflns_threshold_expression     I>2sigma(I)
_refine_ls_structure_factor_coef     Fsqd
_refine_ls_matrix_type     full
_refine_ls_R_factor_all     0.0280
_refine_ls_R_factor_gt     0.0250
_refine_ls_wR_factor_gt     0.0655
_refine_ls_wR_factor_ref     0.0668
_refine_ls_goodness_of_fit_ref     1.055
_refine_ls_restrained_S_all     1.054
_refine_ls_number_reflns     1323
_refine_ls_number_parameters     186
_refine_ls_number_restraints     1
_refine_ls_hydrogen_treatment     constr
_refine_ls_weighting_scheme     calc
_refine_ls_weighting_details
         'calc w=1/[\s^2^(Fo^2^)+(0.0394P)^2^+0.1053P] where P=(Fo^2^+2Fc^2^)/3'
_atom_sites_solution_hydrogens     geom
_atom_sites_solution_primary     direct
_atom_sites_solution_secondary     difmap
_refine_ls_shift/su_max     0.000
_refine_ls_shift/su_mean     0.000
_refine_diff_density_max     0.131
_refine_diff_density_min     -0.088
_refine_ls_extinction_method     'SHELXL97 (Sheldrick, 2008)'
_refine_ls_extinction_coef     0.0146(19)
_refine_ls_extinction_expression
                                  'Fc^*^=kFc[1+0.001xFc^2^\l^3^/sin(2\q)]^-1/4^'
loop_
    _atom_type_symbol
    _atom_type_description
    _atom_type_scat_dispersion_real
    _atom_type_scat_dispersion_imag
    _atom_type_scat_source
    'C' 'C' 0.0033 0.0016
                         'International Tables Vol C Tables 4.2.6.8 and 6.1.1.4'
    'H' 'H' 0.0000 0.0000
                         'International Tables Vol C Tables 4.2.6.8 and 6.1.1.4'
    'N' 'N' 0.0061 0.0033
                         'International Tables Vol C Tables 4.2.6.8 and 6.1.1.4'
    'O' 'O' 0.0106 0.0060
                         'International Tables Vol C Tables 4.2.6.8 and 6.1.1.4'
_computing_data_collection     'APEX2 (Bruker, 2007)'
_computing_cell_refinement     'SAINT (Bruker, 2007)'
_computing_data_reduction     'SAINT (Bruker, 2007)'
_computing_structure_solution     'SHELXS97 (Sheldrick, 2008)'
_computing_structure_refinement     'SHELXL97 (Sheldrick, 2008)'
_computing_molecular_graphics
                      'ORTEP-3 (Farrugia, 1997) and DIAMOND (Brandenburg, 1998)'
_computing_publication_material
                            'SHELXL97 (Sheldrick, 2008) and PLATON (Spek, 2009)'
loop_
    _atom_site_type_symbol
    _atom_site_label
    _atom_site_fract_x
    _atom_site_fract_y
    _atom_site_fract_z
    _atom_site_U_iso_or_equiv
    _atom_site_adp_type
    _atom_site_calc_flag
    _atom_site_refinement_flags
    _atom_site_occupancy
    _atom_site_disorder_assembly
    _atom_site_disorder_group
    N N1 -0.01319(14) 1.0261(2) 0.9413(2) 0.0605(5) Uani d . 1 . .
    H H1 -0.0087 1.0928 1.0004 0.073 Uiso calc R 1 . .
    N N2 0.11909(10) 0.60749(18) 0.83997(15) 0.0393(4) Uani d . 1 . .
    N N3 0.05128(10) 0.62465(17) 0.65920(15) 0.0381(4) Uani d . 1 . .
    O O1 0.14925(11) 0.64081(18) 0.94892(14) 0.0579(4) Uani d . 1 . .
    O O2 0.01465(11) 0.68277(17) 0.56075(14) 0.0545(4) Uani d . 1 . .
    C C1 -0.08282(15) 1.0156(2) 0.8579(2) 0.0534(6) Uani d . 1 . .
    C C2 -0.16017(18) 1.1028(3) 0.8506(3) 0.0731(8) Uani d . 1 . .
    H H2 -0.1707 1.1825 0.9064 0.088 Uiso calc R 1 . .
    C C3 -0.21965(16) 1.0666(3) 0.7587(4) 0.0795(9) Uani d . 1 . .
    H H3 -0.2715 1.1234 0.7516 0.095 Uiso calc R 1 . .
    C C4 -0.20480(15) 0.9465(3) 0.6750(3) 0.0692(7) Uani d . 1 . .
    H H4 -0.2463 0.9255 0.6126 0.083 Uiso calc R 1 . .
    C C5 -0.12892(14) 0.8583(2) 0.6839(2) 0.0529(6) Uani d . 1 . .
    H H5 -0.1201 0.7769 0.6292 0.063 Uiso calc R 1 . .
    C C6 -0.06560(13) 0.8930(2) 0.7760(2) 0.0442(5) Uani d . 1 . .
    C C7 0.01895(13) 0.8304(2) 0.81520(18) 0.0407(5) Uani d . 1 . .
    C C8 0.04679(15) 0.9165(2) 0.9167(2) 0.0515(5) Uani d . 1 . .
    H H8 0.0991 0.9010 0.9614 0.062 Uiso calc R 1 . .
    C C9 0.06218(12) 0.6932(2) 0.77161(18) 0.0363(4) Uani d . 1 . .
    C C10 0.15347(12) 0.4734(2) 0.76668(19) 0.0385(4) Uani d . 1 . .
    C C11 0.24518(16) 0.5183(2) 0.7176(2) 0.0523(5) Uani d . 1 . .
    H H11A 0.2395 0.6018 0.6597 0.079 Uiso calc R 1 . .
    H H11B 0.2715 0.4328 0.6752 0.079 Uiso calc R 1 . .
    H H11C 0.2821 0.5483 0.7870 0.079 Uiso calc R 1 . .
    C C12 0.15962(15) 0.3356(2) 0.8531(2) 0.0516(5) Uani d . 1 . .
    H H12A 0.2043 0.3532 0.9158 0.077 Uiso calc R 1 . .
    H H12B 0.1749 0.2471 0.8045 0.077 Uiso calc R 1 . .
    H H12C 0.1035 0.3195 0.8936 0.077 Uiso calc R 1 . .
    C C13 0.08199(13) 0.4624(2) 0.66190(19) 0.0381(4) Uani d . 1 . .
    C C14 0.00154(14) 0.3668(2) 0.6989(2) 0.0516(5) Uani d . 1 . .
    H H14A -0.0183 0.3965 0.7813 0.077 Uiso calc R 1 . .
    H H14B 0.0176 0.2609 0.6997 0.077 Uiso calc R 1 . .
    H H14C -0.0453 0.3829 0.6391 0.077 Uiso calc R 1 . .
    C C15 0.11578(16) 0.4160(3) 0.5331(2) 0.0556(6) Uani d . 1 . .
    H H15A 0.0674 0.4150 0.4743 0.083 Uiso calc R 1 . .
    H H15B 0.1415 0.3161 0.5379 0.083 Uiso calc R 1 . .
    H H15C 0.1598 0.4876 0.5054 0.083 Uiso calc R 1 . .
loop_
    _atom_site_aniso_label
    _atom_site_aniso_U_11
    _atom_site_aniso_U_22
    _atom_site_aniso_U_33
    _atom_site_aniso_U_12
    _atom_site_aniso_U_13
    _atom_site_aniso_U_23
    N1 0.0810(13) 0.0386(10) 0.0620(12) 0.0000(9) 0.0137(11) -0.0174(10)
    N2 0.0440(9) 0.0423(8) 0.0315(8) -0.0009(7) 0.0003(7) -0.0031(7)
    N3 0.0481(9) 0.0330(8) 0.0333(8) 0.0030(7) -0.0032(7) 0.0023(7)
    O1 0.0670(9) 0.0679(10) 0.0389(8) 0.0047(7) -0.0128(7) -0.0112(8)
    O2 0.0774(10) 0.0452(8) 0.0407(8) 0.0126(7) -0.0113(8) 0.0051(6)
    C1 0.0613(13) 0.0344(11) 0.0644(15) -0.0023(9) 0.0182(12) -0.0009(10)
    C2 0.0771(18) 0.0385(12) 0.104(2) 0.0098(11) 0.0325(17) 0.0013(14)
    C3 0.0534(14) 0.0547(14) 0.130(3) 0.0105(11) 0.0192(18) 0.0178(18)
    C4 0.0492(13) 0.0600(14) 0.098(2) -0.0007(11) 0.0023(14) 0.0130(15)
    C5 0.0485(11) 0.0439(11) 0.0663(15) -0.0032(9) 0.0053(11) 0.0049(11)
    C6 0.0487(10) 0.0304(10) 0.0535(12) -0.0032(8) 0.0117(10) 0.0034(9)
    C7 0.0485(11) 0.0329(10) 0.0406(11) -0.0040(8) 0.0070(8) -0.0021(8)
    C8 0.0614(13) 0.0411(11) 0.0520(13) -0.0036(10) 0.0062(11) -0.0070(10)
    C9 0.0405(9) 0.0333(9) 0.0351(10) -0.0032(8) 0.0014(8) 0.0005(9)
    C10 0.0418(10) 0.0375(10) 0.0363(9) 0.0025(7) 0.0029(8) 0.0009(9)
    C11 0.0440(10) 0.0571(12) 0.0560(12) -0.0003(10) 0.0081(10) -0.0009(12)
    C12 0.0584(13) 0.0488(12) 0.0474(12) 0.0065(9) -0.0017(10) 0.0091(11)
    C13 0.0464(10) 0.0323(9) 0.0357(9) 0.0031(8) 0.0015(8) -0.0008(8)
    C14 0.0540(11) 0.0415(11) 0.0592(13) -0.0070(9) -0.0065(11) -0.0003(10)
    C15 0.0734(15) 0.0521(12) 0.0412(12) 0.0127(11) 0.0007(11) -0.0085(10)
_geom_special_details
;
All e.s.d.'s (except the e.s.d. in the dihedral angle between two l.s. planes)
are estimated using the full covariance matrix. The cell e.s.d.'s are taken
into account individually in the estimation of e.s.d.'s in distances, angles
and torsion angles; correlations between e.s.d.'s in cell parameters are only
used when they are defined by crystal symmetry. An approximate (isotropic)
treatment of cell e.s.d.'s is used for estimating e.s.d.'s involving l.s.
planes.
;
loop_
    _geom_bond_atom_site_label_1
    _geom_bond_atom_site_label_2
    _geom_bond_site_symmetry_2
    _geom_bond_distance
    _geom_bond_publ_flag
    N1 C8 . 1.346(3) ?
    N1 C1 . 1.377(3) ?
    N1 H1 . 0.8600 ?
    N2 O1 . 1.276(2) ?
    N2 C9 . 1.352(2) ?
    N2 C10 . 1.502(2) ?
    N3 O2 . 1.287(2) ?
    N3 C9 . 1.346(2) ?
    N3 C13 . 1.496(2) ?
    C1 C2 . 1.397(3) ?
    C1 C6 . 1.407(3) ?
    C2 C3 . 1.362(5) ?
    C2 H2 . 0.9300 ?
    C3 C4 . 1.396(4) ?
    C3 H3 . 0.9300 ?
    C4 C5 . 1.384(3) ?
    C4 H4 . 0.9300 ?
    C5 C6 . 1.400(3) ?
    C5 H5 . 0.9300 ?
    C6 C7 . 1.449(3) ?
    C7 C8 . 1.381(3) ?
    C7 C9 . 1.444(3) ?
    C8 H8 . 0.9300 ?
    C10 C12 . 1.519(3) ?
    C10 C11 . 1.529(3) ?
    C10 C13 . 1.552(3) ?
    C11 H11A . 0.9600 ?
    C11 H11B . 0.9600 ?
    C11 H11C . 0.9600 ?
    C12 H12A . 0.9600 ?
    C12 H12B . 0.9600 ?
    C12 H12C . 0.9600 ?
    C13 C15 . 1.515(3) ?
    C13 C14 . 1.526(3) ?
    C14 H14A . 0.9600 ?
    C14 H14B . 0.9600 ?
    C14 H14C . 0.9600 ?
    C15 H15A . 0.9600 ?
    C15 H15B . 0.9600 ?
    C15 H15C . 0.9600 ?
loop_
    _geom_angle_atom_site_label_1
    _geom_angle_atom_site_label_2
    _geom_angle_atom_site_label_3
    _geom_angle_site_symmetry_1
    _geom_angle_site_symmetry_3
    _geom_angle
    _geom_angle_publ_flag
    C8 N1 C1 . . 109.91(19) ?
    C8 N1 H1 . . 125.0 ?
    C1 N1 H1 . . 125.0 ?
    O1 N2 C9 . . 125.79(16) ?
    O1 N2 C10 . . 121.68(16) ?
    C9 N2 C10 . . 112.14(16) ?
    O2 N3 C9 . . 126.49(15) ?
    O2 N3 C13 . . 121.66(15) ?
    C9 N3 C13 . . 111.73(15) ?
    N1 C1 C2 . . 129.5(2) ?
    N1 C1 C6 . . 107.89(19) ?
    C2 C1 C6 . . 122.6(3) ?
    C3 C2 C1 . . 117.5(3) ?
    C3 C2 H2 . . 121.2 ?
    C1 C2 H2 . . 121.2 ?
    C2 C3 C4 . . 121.7(2) ?
    C2 C3 H3 . . 119.2 ?
    C4 C3 H3 . . 119.2 ?
    C5 C4 C3 . . 120.7(3) ?
    C5 C4 H4 . . 119.6 ?
    C3 C4 H4 . . 119.6 ?
    C4 C5 C6 . . 119.3(2) ?
    C4 C5 H5 . . 120.3 ?
    C6 C5 H5 . . 120.3 ?
    C5 C6 C1 . . 118.12(19) ?
    C5 C6 C7 . . 135.90(19) ?
    C1 C6 C7 . . 105.97(19) ?
    C8 C7 C9 . . 124.61(19) ?
    C8 C7 C6 . . 106.51(17) ?
    C9 C7 C6 . . 128.38(18) ?
    N1 C8 C7 . . 109.7(2) ?
    N1 C8 H8 . . 125.1 ?
    C7 C8 H8 . . 125.1 ?
    N3 C9 N2 . . 107.72(15) ?
    N3 C9 C7 . . 126.94(17) ?
    N2 C9 C7 . . 125.30(17) ?
    N2 C10 C12 . . 109.33(16) ?
    N2 C10 C11 . . 106.68(15) ?
    C12 C10 C11 . . 110.80(17) ?
    N2 C10 C13 . . 100.34(14) ?
    C12 C10 C13 . . 115.19(16) ?
    C11 C10 C13 . . 113.58(17) ?
    C10 C11 H11A . . 109.5 ?
    C10 C11 H11B . . 109.5 ?
    H11A C11 H11B . . 109.5 ?
    C10 C11 H11C . . 109.5 ?
    H11A C11 H11C . . 109.5 ?
    H11B C11 H11C . . 109.5 ?
    C10 C12 H12A . . 109.5 ?
    C10 C12 H12B . . 109.5 ?
    H12A C12 H12B . . 109.5 ?
    C10 C12 H12C . . 109.5 ?
    H12A C12 H12C . . 109.5 ?
    H12B C12 H12C . . 109.5 ?
    N3 C13 C15 . . 110.02(16) ?
    N3 C13 C14 . . 106.34(15) ?
    C15 C13 C14 . . 110.62(19) ?
    N3 C13 C10 . . 99.78(14) ?
    C15 C13 C10 . . 115.44(17) ?
    C14 C13 C10 . . 113.69(17) ?
    C13 C14 H14A . . 109.5 ?
    C13 C14 H14B . . 109.5 ?
    H14A C14 H14B . . 109.5 ?
    C13 C14 H14C . . 109.5 ?
    H14A C14 H14C . . 109.5 ?
    H14B C14 H14C . . 109.5 ?
    C13 C15 H15A . . 109.5 ?
    C13 C15 H15B . . 109.5 ?
    H15A C15 H15B . . 109.5 ?
    C13 C15 H15C . . 109.5 ?
    H15A C15 H15C . . 109.5 ?
    H15B C15 H15C . . 109.5 ?
loop_
    _geom_torsion_atom_site_label_1
    _geom_torsion_atom_site_label_2
    _geom_torsion_atom_site_label_3
    _geom_torsion_atom_site_label_4
    _geom_torsion_site_symmetry_1
    _geom_torsion_site_symmetry_2
    _geom_torsion_site_symmetry_3
    _geom_torsion_site_symmetry_4
    _geom_torsion
    _geom_torsion_publ_flag
    C8 N1 C1 C2 . . . . 178.2(2) ?
    C8 N1 C1 C6 . . . . -0.2(2) ?
    N1 C1 C2 C3 . . . . -179.1(2) ?
    C6 C1 C2 C3 . . . . -0.9(4) ?
    C1 C2 C3 C4 . . . . 0.4(4) ?
    C2 C3 C4 C5 . . . . 0.8(4) ?
    C3 C4 C5 C6 . . . . -1.6(4) ?
    C4 C5 C6 C1 . . . . 1.1(3) ?
    C4 C5 C6 C7 . . . . 179.4(2) ?
    N1 C1 C6 C5 . . . . 178.64(19) ?
    C2 C1 C6 C5 . . . . 0.1(3) ?
    N1 C1 C6 C7 . . . . -0.1(2) ?
    C2 C1 C6 C7 . . . . -178.6(2) ?
    C5 C6 C7 C8 . . . . -178.0(2) ?
    C1 C6 C7 C8 . . . . 0.4(2) ?
    C5 C6 C7 C9 . . . . -6.0(4) ?
    C1 C6 C7 C9 . . . . 172.47(19) ?
    C1 N1 C8 C7 . . . . 0.5(2) ?
    C9 C7 C8 N1 . . . . -172.98(19) ?
    C6 C7 C8 N1 . . . . -0.5(2) ?
    O2 N3 C9 N2 . . . . -167.34(17) ?
    C13 N3 C9 N2 . . . . 16.6(2) ?
    O2 N3 C9 C7 . . . . 14.9(3) ?
    C13 N3 C9 C7 . . . . -161.20(17) ?
    O1 N2 C9 N3 . . . . 175.82(17) ?
    C10 N2 C9 N3 . . . . 3.0(2) ?
    O1 N2 C9 C7 . . . . -6.4(3) ?
    C10 N2 C9 C7 . . . . -179.20(17) ?
    C8 C7 C9 N3 . . . . -163.74(19) ?
    C6 C7 C9 N3 . . . . 25.5(3) ?
    C8 C7 C9 N2 . . . . 18.9(3) ?
    C6 C7 C9 N2 . . . . -151.90(19) ?
    O1 N2 C10 C12 . . . . 45.8(2) ?
    C9 N2 C10 C12 . . . . -141.06(17) ?
    O1 N2 C10 C11 . . . . -74.1(2) ?
    C9 N2 C10 C11 . . . . 99.07(18) ?
    O1 N2 C10 C13 . . . . 167.26(16) ?
    C9 N2 C10 C13 . . . . -19.56(19) ?
    O2 N3 C13 C15 . . . . 34.2(3) ?
    C9 N3 C13 C15 . . . . -149.50(18) ?
    O2 N3 C13 C14 . . . . -85.6(2) ?
    C9 N3 C13 C14 . . . . 90.7(2) ?
    O2 N3 C13 C10 . . . . 155.98(16) ?
    C9 N3 C13 C10 . . . . -27.72(19) ?
    N2 C10 C13 N3 . . . . 25.95(17) ?
    C12 C10 C13 N3 . . . . 143.19(16) ?
    C11 C10 C13 N3 . . . . -87.50(18) ?
    N2 C10 C13 C15 . . . . 143.77(17) ?
    C12 C10 C13 C15 . . . . -99.0(2) ?
    C11 C10 C13 C15 . . . . 30.3(2) ?
    N2 C10 C13 C14 . . . . -86.84(18) ?
    C12 C10 C13 C14 . . . . 30.4(2) ?
    C11 C10 C13 C14 . . . . 159.70(17) ?
loop_
    _geom_hbond_atom_site_label_D
    _geom_hbond_atom_site_label_H
    _geom_hbond_atom_site_label_A
    _geom_hbond_site_symmetry_A
    _geom_hbond_distance_DH
    _geom_hbond_distance_HA
    _geom_hbond_distance_DA
    _geom_hbond_angle_DHA
    N1 H1 O2 2_575 0.86 2.07 2.8506(18) 150
    C12 H12C O2 2_565 0.96 2.51 3.434(2) 161
    C14 H14C O1 2_564 0.96 2.56 3.495(2) 164
data_global
_journal_date_recd_electronic     2009-12-16
_journal_date_accepted     2010-01-18
_journal_name_full     'Acta Crystallographica, Section E'
_journal_year     2010
_journal_volume     66
_journal_issue      2
_journal_page_first     o428
_journal_page_last     o428
_journal_paper_category     QO
_journal_coeditor_code     FL2283
_publ_contact_author_name     'Prof. Sun, Xiao-Li'
_publ_contact_author_address
;
Department of Chemistry
School of Pharmacy
Fourth Military Medical University
Changle West Road 17, 710032, Xi-An
China
;
_publ_contact_author_email     'xiaoli_sun@yahoo.cn'
_publ_contact_author_fax     '+86-29-8477-6945'
_publ_contact_author_phone     '+86-29-8477-4470'
_publ_section_title
;
2-(1<i>H</i>-Indol-3-yl)-4,4,5,5-tetramethylimidazolidine-1-oxyl 3-oxide
;
loop_
    _publ_author_name
    _publ_author_address
    'Wang, Hai-Bo'
;
Department of Chemistry
School of Pharmacy
Fourth Military Medical University
Changle West Road 17, 710032 Xi-An
People's Republic of China
;
    'Jing, Lin-Lin'
;
Department of Chemistry
School of Pharmacy
Fourth Military Medical University
Changle West Road 17, 710032 Xi-An
People's Republic of China
;
    'Jiang, Ru'
;
Department of Chemistry
School of Pharmacy
Fourth Military Medical University
Changle West Road 17, 710032 Xi-An
People's Republic of China
;
    'Liu, Peng'
;
Department of Chemistry
School of Pharmacy
Fourth Military Medical University
Changle West Road 17, 710032 Xi-An
People's Republic of China
;
    'Sun, Xiao-Li'
;
Department of Chemistry
School of Pharmacy
Fourth Military Medical University
Changle West Road 17, 710032 Xi-An
People's Republic of China
;
