# Supplementary material for: 2-(1H-Indol-3-yl)-4,4,5,5-tetra­methyl­imidazolidine-1-oxyl 3-oxide
Source: Acta Crystallogr Sect E Struct Rep Online. 2010 Jan 23;66(Pt 2):o428. doi: 10.1107/S1600536810002175 (PMC2979679; doi:10.1107/S1600536810002175)
Supplement: Supplementary file 2 [file e-66-0o428-Isup2.hkl]

# 
# h,k,l, Fc-squared, Fo-squared, sigma(Fo-squared) and status flag 
# 
data_I
_shelx_title ' xb3132 in Pca2(1)' 
_shelx_refln_list_code          4 
_shelx_F_calc_maximum      134.68 
_exptl_crystal_F_000       580.00 
_reflns_d_resolution_high  0.8394 
 
loop_ 
 _symmetry_equiv_pos_as_xyz 
 'x, y, z' 
 '-x, -y, z+1/2' 
 'x+1/2, -y, z' 
 '-x+1/2, y, z+1/2' 
 
_cell_length_a    15.0810 
_cell_length_b     8.7700 
_cell_length_c    10.6108 
_cell_angle_alpha  90.000 
_cell_angle_beta   90.000 
_cell_angle_gamma  90.000 
 
_shelx_F_squared_multiplier     1.000 
 
loop_ 
 _refln_index_h 
 _refln_index_k 
 _refln_index_l 
 _refln_F_squared_calc 
 _refln_F_squared_meas 
 _refln_F_squared_sigma 
 _refln_observed_status 
   2   0   0     7882.68     7643.64    141.56 o 
   4   0   0       21.13       23.03      0.84 o 
   6   0   0      616.97      579.77      8.46 o 
   8   0   0      562.39      582.17      8.69 o 
  10   0   0      264.47      282.01     11.76 o 
  12   0   0       40.97       38.35      1.82 o 
  14   0   0      209.20      213.46      6.11 o 
  16   0   0       15.87       15.80      2.63 o 
   0   1   0     1228.53     1231.36     25.11 o 
   1   1   0      230.17      240.99      2.92 o 
   2   1   0       96.03       94.09      2.17 o 
   3   1   0      681.71      646.51      6.46 o 
   4   1   0     2026.98     1982.24     19.26 o 
   5   1   0     1808.37     1795.43     15.81 o 
   6   1   0        0.55        0.46      0.39 o 
   7   1   0      832.64      862.17     19.66 o 
   8   1   0      616.38      624.69      7.51 o 
   9   1   0      398.75      406.70      5.23 o 
  10   1   0      312.74      301.75      4.18 o 
  11   1   0        7.14        5.56      1.27 o 
  12   1   0      105.57      100.11      2.63 o 
  13   1   0        1.19        0.81      1.13 o 
  14   1   0       23.82       23.51      5.05 o 
  15   1   0        0.14       -0.24      1.43 o 
  16   1   0       11.71       10.96      2.14 o 
  17   1   0        0.27        0.07      1.81 o 
   0   2   0     8075.16     8116.40    110.36 o 
   1   2   0       42.64       43.58      0.73 o 
   2   2   0     1196.25     1280.60     14.73 o 
   3   2   0      896.09      875.69      8.70 o 
   4   2   0       17.38       15.97      1.33 o 
   5   2   0      169.56      189.30      2.27 o 
   6   2   0     1136.71     1183.74     10.63 o 
   7   2   0       49.98       59.32      1.46 o 
   8   2   0        0.42        0.60      0.47 o 
   9   2   0       56.52       56.95      1.49 o 
  10   2   0        3.87        6.28      1.68 o 
  11   2   0        2.24        2.84      0.84 o 
  12   2   0       29.20       33.65      1.47 o 
  13   2   0      273.25      257.84      7.15 o 
  14   2   0        3.65        3.76      1.62 o 
  15   2   0      103.34      105.37      7.01 o 
  16   2   0        9.15        6.18      2.11 o 
  17   2   0       31.25       34.80      3.53 o 
   0   3   0     4289.50     4303.45     66.17 o 
   1   3   0      351.23      349.63      4.77 o 
   2   3   0     2582.05     2573.82     25.53 o 
   3   3   0       27.92       28.22      0.71 o 
   4   3   0      342.86      351.60      4.61 o 
   5   3   0        4.07        5.81      0.44 o 
   6   3   0      517.24      495.76      5.31 o 
   7   3   0       49.09       45.74      1.52 o 
   8   3   0       20.80       22.37      0.85 o 
   9   3   0      307.41      313.79      6.79 o 
  10   3   0       69.98       72.60      2.08 o 
  11   3   0        2.63        2.87      1.22 o 
  12   3   0        0.17        0.16      1.39 o 
  13   3   0        2.00        0.87      1.52 o 
  14   3   0       42.32       41.63      2.76 o 
  15   3   0       14.55       13.52      2.10 o 
  16   3   0        0.75        2.51      2.14 o 
  17   3   0       31.17       28.83      2.74 o 
   0   4   0     3693.39     3831.05     43.44 o 
   1   4   0      312.86      326.96      3.64 o 
   2   4   0      525.88      540.17      5.80 o 
   3   4   0     1383.46     1449.14     14.67 o 
   4   4   0      469.00      421.77      5.51 o 
   5   4   0       89.28       79.88      1.83 o 
   6   4   0      365.18      382.18      5.25 o 
   7   4   0       15.21       13.29      1.02 o 
   8   4   0       35.92       37.88      1.44 o 
   9   4   0        5.33        3.03      1.10 o 
  10   4   0       63.25       71.43      3.97 o 
  11   4   0       24.66       19.58      2.06 o 
  12   4   0      154.61      153.02      3.32 o 
  13   4   0       13.21       12.08      2.01 o 
  14   4   0        5.79        4.48      1.92 o 
  15   4   0        8.84        8.21      2.03 o 
  16   4   0       33.27       30.85      2.73 o 
   0   5   0      278.26      303.97      4.09 o 
   1   5   0       79.19       91.72      1.58 o 
   2   5   0      186.72      207.16      2.92 o 
   3   5   0      258.68      264.30      3.26 o 
   4   5   0       60.88       51.69      1.54 o 
   5   5   0       21.23       20.14      1.50 o 
   6   5   0        0.30        0.41      0.85 o 
   7   5   0       72.26       70.50      2.06 o 
   8   5   0      240.77      243.21      4.03 o 
   9   5   0        1.98        1.60      1.13 o 
  10   5   0      290.42      268.49      5.18 o 
  11   5   0        0.00        0.91      1.28 o 
  12   5   0       43.90       49.50      2.15 o 
  13   5   0        1.77        1.25      1.49 o 
  14   5   0       23.22       22.94      2.36 o 
  15   5   0       15.25       20.67      3.49 o 
   0   6   0      283.71      261.65      6.53 o 
   1   6   0      240.06      259.09      3.02 o 
   2   6   0      199.16      191.85      3.32 o 
   3   6   0      838.47      854.48     12.69 o 
   4   6   0       88.05       82.40      2.82 o 
   5   6   0       10.06        9.83      1.15 o 
   6   6   0      236.25      252.14      4.10 o 
   7   6   0       10.51        8.90      1.26 o 
   8   6   0      101.33      107.42      2.95 o 
   9   6   0       18.01       20.01      1.57 o 
  10   6   0        2.37        2.64      1.42 o 
  11   6   0        7.82        4.41      1.80 o 
  12   6   0      189.77      197.45      4.15 o 
  13   6   0       17.61       16.93      1.97 o 
  14   6   0       10.26        7.69      1.99 o 
   0   7   0      136.84      138.82      3.70 o 
   1   7   0      105.29      106.78      2.85 o 
   2   7   0      121.06      130.39      3.01 o 
   3   7   0        1.95        0.98      1.48 o 
   4   7   0       84.37       85.98      2.69 o 
   5   7   0      456.20      460.54      6.52 o 
   6   7   0       56.38       58.95      2.08 o 
   7   7   0        0.16       -0.24      1.34 o 
   8   7   0       14.04       12.56      1.58 o 
   9   7   0        1.31        1.51      1.43 o 
  10   7   0       31.46       36.28      2.09 o 
  11   7   0       11.20       10.07      1.85 o 
  12   7   0        2.96        1.70      1.83 o 
  13   7   0       19.32       25.62      2.29 o 
   0   8   0       18.16       14.31      2.96 o 
   1   8   0        0.71       -0.41      1.42 o 
   2   8   0        2.73        2.02      1.54 o 
   3   8   0      154.77      144.93      3.37 o 
   4   8   0       84.07       80.48     10.63 o 
   5   8   0       24.63       21.61      2.26 o 
   6   8   0        0.90        1.41      2.04 o 
   7   8   0        8.91        5.82      2.24 o 
   8   8   0       12.49        8.95      2.59 o 
   9   8   0        7.17        5.47      1.78 o 
  10   8   0       18.63       20.70      2.13 o 
  11   8   0        4.75        3.00      1.90 o 
   0   9   0        0.01       -1.92      2.90 o 
   1   9   0       16.00       17.01      3.52 o 
   2   9   0        4.93        4.24      2.24 o 
   3   9   0       15.71       13.62      1.91 o 
   4   9   0       50.14       51.85      2.46 o 
   5   9   0        1.35        2.17      2.23 o 
   6   9   0        0.00       -2.63      2.38 o 
   7   9   0       30.88       26.72      3.00 o 
   8   9   0       38.50       48.38      3.48 o 
   9   9   0        0.20       -1.73      2.72 o 
   0  10   0       19.45       15.92      3.64 o 
   1  10   0       14.34       12.00      2.70 o 
   2  10   0       24.27       23.33      3.17 o 
   3  10   0        0.01       -1.68      2.52 o 
   4  10   0        3.47        0.62      2.61 o 
   5  10   0        8.12        6.78      2.19 o 
   2   0   1     1940.15     1823.36     20.10 o 
   4   0   1     3974.90     4003.58     38.51 o 
   6   0   1      482.00      461.32      4.86 o 
   8   0   1     1278.82     1266.38     12.69 o 
  10   0   1        8.46       10.32      0.78 o 
  12   0   1       74.25       73.30      2.11 o 
  14   0   1       60.78       59.77      2.31 o 
  16   0   1       23.45       25.21      1.96 o 
   1   1   1     2843.33     2864.44     19.60 o 
   2   1   1    18138.24    19187.21    197.71 o 
   3   1   1      958.62      941.19      6.22 o 
   4   1   1      732.96      709.69      4.76 o 
   5   1   1     1336.22     1253.63      9.40 o 
   6   1   1      304.36      290.82      2.44 o 
   7   1   1      193.50      201.18      2.01 o 
   8   1   1      177.60      176.76      1.89 o 
   9   1   1       16.34       19.41      0.99 o 
  10   1   1       35.09       35.02      3.42 o 
  11   1   1      208.64      204.05      4.40 o 
  12   1   1      214.77      217.40      2.47 o 
  13   1   1       73.36       75.34      1.49 o 
  14   1   1       42.56       41.23      1.22 o 
  15   1   1       46.54       45.10      1.51 o 
  16   1   1       10.94       12.20      1.30 o 
  17   1   1       17.09       18.36      1.49 o 
   1   2   1      765.82      786.78      5.23 o 
   2   2   1     1157.42     1163.77      7.65 o 
   3   2   1     4024.82     4104.19     26.51 o 
   4   2   1       98.80      104.19      1.00 o 
   5   2   1      714.21      704.13      4.80 o 
   6   2   1     1308.04     1361.97      9.03 o 
   7   2   1      542.90      530.19      3.58 o 
   8   2   1       21.56       28.84      1.00 o 
   9   2   1      149.63      148.71      1.63 o 
  10   2   1       27.92       25.15      0.88 o 
  11   2   1       82.31       82.29      1.40 o 
  12   2   1        7.39        6.54      0.73 o 
  13   2   1       23.17       22.25      0.99 o 
  14   2   1       21.99       19.00      1.37 o 
  15   2   1       32.28       30.60      1.66 o 
  16   2   1       14.64       13.60      1.55 o 
  17   2   1        8.91        5.29      1.86 o 
   1   3   1      600.59      610.14      4.18 o 
   2   3   1      742.04      734.23      4.70 o 
   3   3   1       23.11       23.63      0.55 o 
   4   3   1     1202.18     1200.31      8.40 o 
   5   3   1      810.44      830.03      5.98 o 
   6   3   1      463.15      489.41      3.72 o 
   7   3   1      100.40      100.45      1.30 o 
   8   3   1      192.10      199.32      1.87 o 
   9   3   1       27.41       26.29      0.73 o 
  10   3   1      103.50      105.03      1.61 o 
  11   3   1      107.18      104.08      3.24 o 
  12   3   1      147.29      141.28      3.24 o 
  13   3   1      160.84      154.19      2.85 o 
  14   3   1      159.05      152.64      2.97 o 
  15   3   1       13.44       14.25      1.47 o 
  16   3   1       29.09       32.14      1.84 o 
  17   3   1       11.23       12.22      1.75 o 
   1   4   1     1118.46     1161.29      7.90 o 
   2   4   1      511.28      539.87      3.57 o 
   3   4   1      153.94      143.98      1.47 o 
   4   4   1      127.76      126.90      1.31 o 
   5   4   1      214.49      235.05      2.71 o 
   6   4   1       82.94       83.22      1.44 o 
   7   4   1      375.64      381.68      3.77 o 
   8   4   1       19.12       18.43      0.95 o 
   9   4   1      400.91      413.49      4.13 o 
  10   4   1       57.25       53.91      1.47 o 
  11   4   1       75.81       74.56      1.87 o 
  12   4   1       63.43       57.99      1.63 o 
  13   4   1        3.47        1.79      1.21 o 
  14   4   1       16.45       18.92      1.56 o 
  15   4   1       36.45       35.48      1.98 o 
  16   4   1       13.74       15.15      1.70 o 
   1   5   1      810.22      879.23      6.14 o 
   2   5   1       30.18       31.17      0.68 o 
   3   5   1        7.38        5.81      0.49 o 
   4   5   1      170.05      175.73      2.08 o 
   5   5   1      209.54      222.33      2.50 o 
   6   5   1       38.86       44.84      1.26 o 
   7   5   1       29.56       29.90      1.01 o 
   8   5   1       16.45       14.86      0.92 o 
   9   5   1       15.66       16.88      0.97 o 
  10   5   1       61.11       59.23      1.46 o 
  11   5   1       30.73       29.23      1.22 o 
  12   5   1        8.47        9.49      1.12 o 
  13   5   1       16.00       13.31      1.22 o 
  14   5   1       41.39       42.29      2.44 o 
  15   5   1        0.82        0.25      1.45 o 
   1   6   1       13.40       17.39      0.71 o 
   2   6   1      115.83      105.82      1.69 o 
   3   6   1      438.50      435.47      4.84 o 
   4   6   1      214.04      217.84      2.62 o 
   5   6   1       29.55       29.25      0.98 o 
   6   6   1      283.72      285.97      4.84 o 
   7   6   1      213.63      204.76      3.69 o 
   8   6   1       55.28       54.39      1.40 o 
   9   6   1       45.43       42.85      1.33 o 
  10   6   1        8.86        8.19      1.06 o 
  11   6   1       12.12       12.05      1.16 o 
  12   6   1       26.12       27.55      1.40 o 
  13   6   1       14.30       12.97      1.34 o 
  14   6   1       45.39       52.12      1.83 o 
   1   7   1      266.44      266.20      3.16 o 
   2   7   1      184.14      187.23      3.83 o 
   3   7   1       90.08       90.88      1.99 o 
   4   7   1       16.05       14.56      1.08 o 
   5   7   1      266.89      275.71      3.18 o 
   6   7   1       45.79       45.64      1.30 o 
   7   7   1       63.82       60.88      1.66 o 
   8   7   1       49.60       54.01      2.32 o 
   9   7   1       80.31       81.28      2.75 o 
  10   7   1        1.64        1.83      1.12 o 
  11   7   1       10.79        9.92      1.25 o 
  12   7   1        3.71        3.14      1.29 o 
  13   7   1        4.46        3.17      1.45 o 
   1   8   1       79.20       68.87      1.85 o 
   2   8   1       23.51       24.90      2.10 o 
   3   8   1      156.18      155.46      2.82 o 
   4   8   1      122.94      126.00      3.39 o 
   5   8   1        6.47        5.94      1.51 o 
   6   8   1       51.44       54.46      2.49 o 
   7   8   1       90.10       97.09      3.22 o 
   8   8   1       16.63       17.84      1.42 o 
   9   8   1        4.51        4.99      1.27 o 
  10   8   1       31.35       35.16      1.89 o 
  11   8   1        0.01       -0.63      1.36 o 
   1   9   1      149.04      146.47      3.27 o 
   2   9   1       41.53       39.26      1.97 o 
   3   9   1       56.95       58.72      1.85 o 
   4   9   1       70.29       63.79      2.39 o 
   5   9   1        8.19        8.94      1.62 o 
   6   9   1        0.25       -0.29      1.45 o 
   7   9   1        4.67        3.71      1.83 o 
   8   9   1       12.99        8.91      1.95 o 
   9   9   1        5.04        7.47      2.05 o 
   1  10   1       71.37       72.25      2.56 o 
   2  10   1       12.33       12.40      1.87 o 
   3  10   1       28.95       27.19      2.04 o 
   4  10   1        8.33        7.88      1.94 o 
   5  10   1       10.23        8.60      1.65 o 
   0   0   2    12667.96    11986.04    228.39 o 
   2   0   2     1028.90      967.14     10.86 o 
   4   0   2     2917.48     2860.30     31.54 o 
   6   0   2     1963.32     1974.82     19.35 o 
   8   0   2      252.86      268.92      3.25 o 
  10   0   2      240.82      246.28      3.18 o 
  12   0   2       42.54       35.62      1.29 o 
  14   0   2       62.38       62.30      2.40 o 
  16   0   2       54.77       58.39      3.80 o 
   0   1   2     5246.58     5262.87     81.25 o 
   1   1   2     1004.04      976.85      6.81 o 
   2   1   2     7200.31     7177.90     46.19 o 
   3   1   2      386.07      380.26      2.98 o 
   4   1   2     2781.84     2738.56     21.41 o 
   5   1   2      938.23      959.34      7.24 o 
   6   1   2      270.92      295.52      2.52 o 
   7   1   2      238.72      221.34      2.06 o 
   8   1   2      172.84      183.39      2.24 o 
   9   1   2       90.68       96.57      1.28 o 
  10   1   2       96.10      101.74      1.57 o 
  11   1   2       62.25       62.98      1.18 o 
  12   1   2      291.42      286.43      3.15 o 
  13   1   2        5.22        3.56      0.79 o 
  14   1   2       17.56       17.76      1.01 o 
  15   1   2       20.10       25.58      1.26 o 
  16   1   2        5.30        6.15      1.23 o 
  17   1   2        9.30        8.56      2.00 o 
   0   2   2      745.52      742.50     11.73 o 
   1   2   2      996.17      970.32      7.32 o 
   2   2   2     4338.86     4315.38     31.68 o 
   3   2   2     1969.42     1983.80     12.97 o 
   4   2   2       25.90       21.18      0.42 o 
   5   2   2     1107.05     1089.91      7.31 o 
   6   2   2      201.90      199.12      1.86 o 
   7   2   2     1310.59     1314.66      9.30 o 
   8   2   2       59.28       50.42      0.82 o 
   9   2   2      184.78      195.81      2.04 o 
  10   2   2       26.84       26.51      0.82 o 
  11   2   2        0.48        1.41      0.65 o 
  12   2   2       29.30       26.23      0.97 o 
  13   2   2      114.80      115.12      1.87 o 
  14   2   2        1.84        1.62      0.98 o 
  15   2   2      174.24      182.21      4.58 o 
  16   2   2       20.83       20.87      1.69 o 
  17   2   2        9.75        8.36      2.04 o 
   0   3   2     2657.39     2765.94     27.45 o 
   1   3   2     1578.34     1623.98     11.39 o 
   2   3   2      438.06      459.26      3.23 o 
   3   3   2      738.47      753.38      6.98 o 
   4   3   2     2014.73     2041.59     13.40 o 
   5   3   2      236.97      223.39      1.92 o 
   6   3   2      655.84      675.67      5.33 o 
   7   3   2      205.77      207.18      2.47 o 
   8   3   2      490.36      486.14      3.83 o 
   9   3   2       23.25       27.22      0.73 o 
  10   3   2       64.84       65.40      1.89 o 
  11   3   2      190.31      185.93      2.64 o 
  12   3   2       84.57       79.05      5.11 o 
  13   3   2       25.38       26.81      1.50 o 
  14   3   2        0.92       -0.05      1.24 o 
  15   3   2       16.83       18.19      1.55 o 
  16   3   2        5.97        6.17      1.53 o 
   0   4   2       76.39       70.71      6.39 o 
   1   4   2        8.51        5.66      0.34 o 
   2   4   2     1479.76     1468.25      8.87 o 
   3   4   2      251.19      242.25      1.82 o 
   4   4   2      552.38      556.69      3.99 o 
   5   4   2       79.32       79.24      1.12 o 
   6   4   2       60.85       60.96      1.20 o 
   7   4   2       83.33       83.73      1.78 o 
   8   4   2        2.10        2.10      0.66 o 
   9   4   2      150.00      139.80      2.01 o 
  10   4   2       93.23       91.93      1.73 o 
  11   4   2      135.57      131.72      2.11 o 
  12   4   2       19.35       19.14      1.22 o 
  13   4   2       70.27       74.15      2.20 o 
  14   4   2       12.89       10.94      1.50 o 
  15   4   2        3.94        3.53      1.51 o 
  16   4   2       31.57       36.47      2.07 o 
   0   5   2      401.06      425.32      4.21 o 
   1   5   2      146.68      147.21      2.13 o 
   2   5   2      242.27      244.67      1.94 o 
   3   5   2      120.20      128.88      1.63 o 
   4   5   2      127.30      131.42      1.62 o 
   5   5   2      382.50      376.92      6.91 o 
   6   5   2      114.03      108.49      2.41 o 
   7   5   2      168.05      161.79      2.17 o 
   8   5   2      258.59      259.20      2.99 o 
   9   5   2      152.64      141.41      2.13 o 
  10   5   2      256.85      257.05      3.13 o 
  11   5   2        4.50        2.93      0.94 o 
  12   5   2       22.82       27.23      2.24 o 
  13   5   2        2.43        1.02      1.19 o 
  14   5   2       18.72       16.66      1.94 o 
  15   5   2        4.55        5.07      1.63 o 
   0   6   2       12.87       13.21      1.25 o 
   1   6   2       17.15       17.01      0.84 o 
   2   6   2       13.16       12.44      0.66 o 
   3   6   2      169.14      166.33      1.97 o 
   4   6   2       43.37       41.64      1.41 o 
   5   6   2       12.62       12.56      0.89 o 
   6   6   2       35.89       38.65      1.59 o 
   7   6   2        7.57        6.20      0.86 o 
   8   6   2       17.40       16.71      1.07 o 
   9   6   2       11.58       10.26      1.14 o 
  10   6   2       25.36       19.00      1.16 o 
  11   6   2       60.07       59.23      2.22 o 
  12   6   2       17.05       17.43      1.31 o 
  13   6   2       11.35        7.08      1.30 o 
  14   6   2       12.27       15.74      1.65 o 
   0   7   2       34.77       32.35      2.21 o 
   1   7   2       27.83       26.34      1.38 o 
   2   7   2       58.40       58.71      1.62 o 
   3   7   2       35.86       32.77      1.40 o 
   4   7   2      198.13      207.99      2.72 o 
   5   7   2      449.14      448.06      4.90 o 
   6   7   2       34.81       34.86      1.39 o 
   7   7   2       14.27       15.15      1.12 o 
   8   7   2       20.68       19.70      1.21 o 
   9   7   2       72.93       78.02      1.88 o 
  10   7   2       43.33       43.80      1.58 o 
  11   7   2       29.12       36.49      1.60 o 
  12   7   2        8.64        7.21      1.34 o 
  13   7   2        8.37        9.18      1.44 o 
   0   8   2       29.31       30.96      2.40 o 
   1   8   2       44.42       38.23      1.57 o 
   2   8   2       58.52       54.37      2.33 o 
   3   8   2      183.98      182.88      3.04 o 
   4   8   2       31.14       30.86      1.59 o 
   5   8   2        2.94        1.83      1.29 o 
   6   8   2        3.04        3.93      1.55 o 
   7   8   2       13.15       12.45      1.70 o 
   8   8   2       29.02       31.17      1.49 o 
   9   8   2       10.60       12.30      1.35 o 
  10   8   2       23.51       24.63      1.55 o 
  11   8   2       23.73       27.86      1.66 o 
   0   9   2       57.14       58.99      3.09 o 
   1   9   2       48.57       47.17      2.90 o 
   2   9   2       15.57       16.44      1.72 o 
   3   9   2       37.39       37.99      1.96 o 
   4   9   2       53.89       53.67      2.48 o 
   5   9   2       45.56       46.87      1.97 o 
   6   9   2       18.25       17.48      1.77 o 
   7   9   2       13.65       13.00      1.78 o 
   8   9   2       78.77       88.23      2.91 o 
   0  10   2       60.71       62.80      5.79 o 
   1  10   2        0.04       -1.14      1.73 o 
   2  10   2        1.80        1.76      1.75 o 
   3  10   2        6.47        5.93      1.94 o 
   4  10   2       23.91       25.11      2.41 o 
   2   0   3     1556.06     1439.72     16.14 o 
   4   0   3      856.40      825.85      9.53 o 
   6   0   3      443.38      445.35      5.52 o 
   8   0   3       89.64      105.96      1.78 o 
  10   0   3      930.92      947.68      9.92 o 
  12   0   3      207.99      210.49      3.54 o 
  14   0   3       50.53       49.08      2.18 o 
  16   0   3        5.12        5.44      1.80 o 
   1   1   3      106.95       93.63      0.86 o 
   2   1   3      445.96      419.66      3.12 o 
   3   1   3     4462.73     4525.06     30.93 o 
   4   1   3       26.02       27.58      0.64 o 
   5   1   3      726.55      732.51      5.64 o 
   6   1   3      997.81     1003.84      7.62 o 
   7   1   3      387.24      396.72      3.37 o 
   8   1   3       61.24       52.30      0.98 o 
   9   1   3      316.32      306.28      2.71 o 
  10   1   3       54.56       52.01      1.01 o 
  11   1   3      111.95      111.96      1.58 o 
  12   1   3      143.54      139.74      1.97 o 
  13   1   3        1.57        2.21      0.82 o 
  14   1   3       15.64       18.14      1.42 o 
  15   1   3       12.24       10.60      1.17 o 
  16   1   3       31.03       32.08      1.60 o 
  17   1   3       10.14        9.56      1.61 o 
   1   2   3     1160.53     1163.06      8.68 o 
   2   2   3      405.61      409.79      5.56 o 
   3   2   3      279.39      274.60      2.36 o 
   4   2   3      669.71      685.99      7.02 o 
   5   2   3      281.63      284.30      2.34 o 
   6   2   3      130.42      140.94      1.42 o 
   7   2   3      918.25      883.63      6.45 o 
   8   2   3      240.46      244.77      2.19 o 
   9   2   3      406.16      401.17      3.52 o 
  10   2   3       85.29       77.28      1.81 o 
  11   2   3       91.96       91.46      1.69 o 
  12   2   3       11.81       13.06      1.28 o 
  13   2   3       71.85       77.74      1.59 o 
  14   2   3      126.78      131.96      2.35 o 
  15   2   3       49.29       58.59      2.03 o 
  16   2   3       10.64       10.73      1.71 o 
  17   2   3        2.12        1.64      1.99 o 
   1   3   3      114.55      112.31      1.13 o 
   2   3   3      269.59      269.41      2.37 o 
   3   3   3      468.36      454.18      3.32 o 
   4   3   3     1004.95     1045.13      7.08 o 
   5   3   3      143.29      154.14      1.51 o 
   6   3   3       77.63       79.14      1.19 o 
   7   3   3       32.92       30.83      0.72 o 
   8   3   3      280.91      268.28      2.40 o 
   9   3   3       88.16       91.76      1.47 o 
  10   3   3       94.07       97.34      2.55 o 
  11   3   3      122.52      110.96      5.65 o 
  12   3   3        0.46        1.47      1.07 o 
  13   3   3        3.87        2.10      1.16 o 
  14   3   3       67.12       72.31      2.73 o 
  15   3   3        3.81        4.08      1.35 o 
  16   3   3        2.80        3.93      1.64 o 
   1   4   3       62.26       71.00      1.07 o 
   2   4   3     1268.42     1356.34      9.19 o 
   3   4   3      358.49      350.42      2.66 o 
   4   4   3       88.41       88.39      1.49 o 
   5   4   3      168.16      165.78      1.59 o 
   6   4   3      357.60      357.78      3.22 o 
   7   4   3       46.23       44.49      1.33 o 
   8   4   3      319.81      319.41      3.39 o 
   9   4   3      157.25      155.25      2.27 o 
  10   4   3       39.11       35.94      1.18 o 
  11   4   3       25.35       23.07      1.25 o 
  12   4   3      102.95      103.68      2.76 o 
  13   4   3       15.65       12.70      1.47 o 
  14   4   3        4.45        4.65      1.46 o 
  15   4   3       12.31        9.17      1.57 o 
  16   4   3        2.68        2.37      1.60 o 
   1   5   3       45.89       40.12      0.95 o 
   2   5   3       35.36       36.20      0.71 o 
   3   5   3      232.18      227.79      2.06 o 
   4   5   3      171.84      183.93      1.92 o 
   5   5   3      232.23      236.75      2.69 o 
   6   5   3      267.77      260.43      2.93 o 
   7   5   3       96.62       91.92      1.68 o 
   8   5   3       20.90       19.09      1.47 o 
   9   5   3      196.03      196.76      2.83 o 
  10   5   3       45.39       41.54      1.34 o 
  11   5   3       73.70       70.43      1.70 o 
  12   5   3       48.59       45.66      1.63 o 
  13   5   3        4.60        4.84      1.44 o 
  14   5   3        1.93        1.86      1.50 o 
  15   5   3        4.18        5.97      1.67 o 
   1   6   3       52.15       55.81      1.08 o 
   2   6   3       82.99       87.48      1.33 o 
   3   6   3       50.12       51.82      1.13 o 
   4   6   3      148.24      150.55      1.95 o 
   5   6   3       70.51       68.63      1.37 o 
   6   6   3      145.80      138.36      3.21 o 
   7   6   3      515.91      499.02      5.35 o 
   8   6   3      215.64      216.56      4.74 o 
   9   6   3      125.38      116.23      2.10 o 
  10   6   3        0.14       -0.51      1.02 o 
  11   6   3       23.88       22.95      1.34 o 
  12   6   3       11.04       10.26      1.26 o 
  13   6   3        4.53        4.69      1.55 o 
  14   6   3       13.93       12.00      1.83 o 
   1   7   3       84.10       81.05      1.78 o 
   2   7   3       82.54       83.48      2.00 o 
   3   7   3      178.27      175.33      2.84 o 
   4   7   3       30.55       29.84      1.25 o 
   5   7   3       15.79       15.53      1.44 o 
   6   7   3       64.92       68.11      1.50 o 
   7   7   3       14.76       14.16      1.12 o 
   8   7   3       27.23       28.96      1.31 o 
   9   7   3       11.22        9.35      1.21 o 
  10   7   3       42.97       41.61      1.58 o 
  11   7   3        2.29        2.47      1.27 o 
  12   7   3       13.64       15.15      1.48 o 
   1   8   3      124.70      130.62      2.57 o 
   2   8   3       55.33       54.37      1.80 o 
   3   8   3       22.36       19.11      1.94 o 
   4   8   3       40.85       37.45      1.78 o 
   5   8   3       92.13       95.90      3.49 o 
   6   8   3       86.48       90.19      2.36 o 
   7   8   3      119.39      122.31      2.84 o 
   8   8   3       18.06       21.02      1.42 o 
   9   8   3        9.95       10.76      1.36 o 
  10   8   3       22.61       22.58      1.55 o 
   1   9   3        9.04        9.07      1.68 o 
   2   9   3       45.45       45.86      2.12 o 
   3   9   3       48.81       49.16      2.42 o 
   4   9   3        9.18        6.68      1.63 o 
   5   9   3       26.88       25.38      1.89 o 
   6   9   3        1.81        1.94      1.68 o 
   7   9   3        4.27        3.45      1.69 o 
   8   9   3       15.95       12.82      2.11 o 
   1  10   3       71.57       68.68      2.60 o 
   2  10   3        2.33        1.66      1.90 o 
   0   0   4      516.46      458.13      7.56 o 
   2   0   4      214.66      223.86      3.08 o 
   4   0   4      717.14      640.87      7.66 o 
   6   0   4       41.06       37.63      1.20 o 
   8   0   4      103.86       95.03      2.14 o 
  10   0   4       76.43       67.39      2.23 o 
  12   0   4        8.81       10.82      1.13 o 
  14   0   4       40.21       44.72      2.24 o 
  16   0   4       15.89       22.59      2.19 o 
   0   1   4      366.58      355.18      4.49 o 
   1   1   4       38.67       40.97      0.79 o 
   2   1   4      156.11      141.58      1.46 o 
   3   1   4      197.06      183.21      1.72 o 
   4   1   4      144.29      151.05      1.51 o 
   5   1   4      111.82      108.48      1.65 o 
   6   1   4      406.48      468.03      3.84 o 
   7   1   4        9.59        7.05      0.58 o 
   8   1   4      182.82      183.75      1.97 o 
   9   1   4        7.45        7.45      0.64 o 
  10   1   4      143.56      154.00      1.79 o 
  11   1   4      277.55      290.33      2.92 o 
  12   1   4      235.75      234.13      2.76 o 
  13   1   4       18.01       17.26      1.06 o 
  14   1   4        4.24        2.51      0.96 o 
  15   1   4       20.67       21.05      1.33 o 
  16   1   4        3.03        0.73      1.29 o 
   0   2   4     1614.84     1649.06     30.83 o 
   1   2   4      773.98      754.76      7.13 o 
   2   2   4     1224.48     1249.19      8.83 o 
   3   2   4      159.07      161.77      1.42 o 
   4   2   4     1587.07     1559.07     11.21 o 
   5   2   4      895.08      912.30      8.59 o 
   6   2   4      222.98      243.03      2.27 o 
   7   2   4      213.36      214.65      2.13 o 
   8   2   4      234.42      228.26      2.29 o 
   9   2   4      103.81       93.45      2.08 o 
  10   2   4       38.42       37.19      1.19 o 
  11   2   4      210.66      206.07      3.14 o 
  12   2   4       16.40       17.47      0.99 o 
  13   2   4        9.72        9.56      1.01 o 
  14   2   4        2.55        1.47      1.08 o 
  15   2   4       22.00       27.51      1.78 o 
  16   2   4        4.53        4.55      1.71 o 
   0   3   4      435.52      479.54      5.18 o 
   1   3   4       96.80      113.70      1.33 o 
   2   3   4      178.89      187.83      1.82 o 
   3   3   4     1664.45     1677.19     11.78 o 
   4   3   4      264.40      281.81      2.33 o 
   5   3   4      387.93      395.55      3.90 o 
   6   3   4      581.60      564.39      4.37 o 
   7   3   4      175.05      185.35      1.86 o 
   8   3   4       11.62       10.80      0.66 o 
   9   3   4      155.46      156.92      1.88 o 
  10   3   4       49.25       49.42      1.69 o 
  11   3   4       57.67       55.31      2.50 o 
  12   3   4       13.55       11.09      1.33 o 
  13   3   4       14.06       13.73      1.36 o 
  14   3   4       17.73       23.06      1.69 o 
  15   3   4       30.24       32.10      2.03 o 
  16   3   4        9.23       11.12      3.56 o 
   0   4   4      146.90      140.49      2.04 o 
   1   4   4      209.72      215.89      1.95 o 
   2   4   4      130.76      140.98      1.59 o 
   3   4   4      209.69      207.83      1.87 o 
   4   4   4       88.28       78.54      1.00 o 
   5   4   4       57.86       53.24      1.15 o 
   6   4   4      170.04      166.68      1.93 o 
   7   4   4        3.28        2.16      0.71 o 
   8   4   4       41.92       42.90      1.70 o 
   9   4   4       39.09       39.42      1.23 o 
  10   4   4      225.22      240.94      5.49 o 
  11   4   4       10.92       12.98      1.36 o 
  12   4   4       19.85       19.74      1.53 o 
  13   4   4       20.87       18.15      1.56 o 
  14   4   4       32.98       31.13      2.06 o 
  15   4   4        1.23        0.65      1.54 o 
   0   5   4      441.01      466.71      4.74 o 
   1   5   4       33.22       33.67      0.76 o 
   2   5   4      154.65      151.13      2.03 o 
   3   5   4       45.92       45.59      0.88 o 
   4   5   4      199.92      201.19      2.10 o 
   5   5   4      226.86      225.77      2.46 o 
   6   5   4      477.73      457.50      4.53 o 
   7   5   4       26.16       30.52      1.10 o 
   8   5   4       95.78       89.44      1.76 o 
   9   5   4      202.99      193.69      2.64 o 
  10   5   4       44.92       40.21      1.38 o 
  11   5   4       74.23       80.31      2.31 o 
  12   5   4       23.10       23.95      1.82 o 
  13   5   4       20.03       18.69      1.99 o 
  14   5   4       40.04       38.20      3.36 o 
   0   6   4        1.12        0.67      1.20 o 
   1   6   4       10.64        9.95      0.74 o 
   2   6   4      145.12      149.92      1.82 o 
   3   6   4      252.88      257.17      2.71 o 
   4   6   4      180.75      186.44      2.26 o 
   5   6   4      203.15      207.23      2.46 o 
   6   6   4       44.61       41.72      1.48 o 
   7   6   4       60.63       62.06      2.11 o 
   8   6   4       40.97       40.77      2.05 o 
   9   6   4       29.02       30.20      1.35 o 
  10   6   4       22.38       21.56      1.30 o 
  11   6   4        5.25        2.67      1.29 o 
  12   6   4        2.79        1.81      1.31 o 
  13   6   4        0.21        0.22      1.53 o 
   0   7   4      221.10      236.09      4.28 o 
   1   7   4       91.13       89.22      1.93 o 
   2   7   4       85.74       84.50      2.71 o 
   3   7   4      226.47      227.57      3.32 o 
   4   7   4       33.59       33.76      1.35 o 
   5   7   4      315.23      308.51      3.30 o 
   6   7   4        2.26        1.68      0.90 o 
   7   7   4       27.25       25.97      1.34 o 
   8   7   4       21.47       23.52      1.33 o 
   9   7   4       21.11       18.92      1.36 o 
  10   7   4        8.90        6.70      1.28 o 
  11   7   4       14.66       12.88      1.58 o 
  12   7   4       11.17        9.19      1.59 o 
   0   8   4      165.10      169.58      8.89 o 
   1   8   4       48.75       46.48      2.96 o 
   2   8   4       93.70       97.13      2.40 o 
   3   8   4       12.77       10.40      1.43 o 
   4   8   4       67.69       70.87      2.05 o 
   5   8   4        2.11        2.12      1.44 o 
   6   8   4       76.54       79.82      2.59 o 
   7   8   4       39.98       44.87      2.28 o 
   8   8   4       43.11       38.11      2.46 o 
   9   8   4       26.78       27.98      1.74 o 
  10   8   4        3.93        4.73      1.47 o 
   0   9   4       16.07       14.78      2.53 o 
   1   9   4        1.55        2.12      1.64 o 
   2   9   4       30.81       37.37      2.39 o 
   3   9   4       12.90       13.65      1.90 o 
   4   9   4        6.92        9.53      1.66 o 
   5   9   4        7.10        5.62      1.72 o 
   6   9   4        3.00        2.86      1.89 o 
   7   9   4       43.58       47.31      2.59 o 
   2   0   5      441.74      442.17      5.60 o 
   4   0   5      515.59      574.02      7.08 o 
   6   0   5      277.96      313.73      4.34 o 
   8   0   5      170.63      179.28      3.04 o 
  10   0   5       49.76       42.92      1.59 o 
  12   0   5       32.18       27.24      1.45 o 
  14   0   5        2.21        1.70      1.63 o 
  16   0   5       45.30       48.48      4.45 o 
   1   1   5      897.32      908.87      7.54 o 
   2   1   5      198.50      192.59      1.93 o 
   3   1   5      409.68      434.64      3.61 o 
   4   1   5      222.55      238.84      2.21 o 
   5   1   5       93.05       84.20      1.53 o 
   6   1   5        1.36        0.63      0.51 o 
   7   1   5       70.13       58.33      1.16 o 
   8   1   5      182.41      175.97      2.12 o 
   9   1   5      265.92      259.50      2.81 o 
  10   1   5      121.53      130.72      1.81 o 
  11   1   5       60.42       58.65      1.62 o 
  12   1   5       20.79       20.97      1.09 o 
  13   1   5      148.32      154.86      2.41 o 
  14   1   5       29.87       31.35      1.35 o 
  15   1   5        9.26        8.38      1.28 o 
  16   1   5        8.85        6.93      1.43 o 
   1   2   5      270.51      259.13      2.20 o 
   2   2   5       40.04       42.74      0.80 o 
   3   2   5       33.75       37.85      0.73 o 
   4   2   5      404.75      440.94      4.14 o 
   5   2   5      629.98      634.36      7.08 o 
   6   2   5      118.17      127.93      1.67 o 
   7   2   5      190.74      187.85      2.60 o 
   8   2   5        4.78        4.59      0.79 o 
   9   2   5      112.54      108.80      1.71 o 
  10   2   5       22.00       20.77      1.05 o 
  11   2   5       17.56       17.78      1.01 o 
  12   2   5        2.17        1.12      0.90 o 
  13   2   5       93.40       97.18      1.93 o 
  14   2   5        1.12        0.26      1.15 o 
  15   2   5       17.18       19.21      1.83 o 
  16   2   5        3.59        2.88      1.77 o 
   1   3   5      115.08      117.13      1.41 o 
   2   3   5       10.67       13.42      0.56 o 
   3   3   5        0.84        0.26      0.41 o 
   4   3   5      317.78      327.69      2.78 o 
   5   3   5      123.14      121.86      1.50 o 
   6   3   5      108.27      102.35      1.84 o 
   7   3   5       33.89       29.80      0.92 o 
   8   3   5      174.64      165.55      2.71 o 
   9   3   5      208.09      206.83      2.73 o 
  10   3   5       66.97       68.47      1.68 o 
  11   3   5       84.63       80.99      3.36 o 
  12   3   5       17.50       17.74      2.80 o 
  13   3   5       66.08       69.09      3.27 o 
  14   3   5        9.64       11.38      1.64 o 
  15   3   5        4.16        5.00      1.68 o 
   1   4   5      796.84      807.84      6.01 o 
   2   4   5       41.36       46.80      0.90 o 
   3   4   5       25.33       23.55      0.73 o 
   4   4   5      171.75      170.19      1.81 o 
   5   4   5       20.68       19.93      1.15 o 
   6   4   5      204.33      204.99      2.26 o 
   7   4   5      253.04      250.60      2.62 o 
   8   4   5       24.44       26.33      1.19 o 
   9   4   5       67.01       61.66      1.88 o 
  10   4   5       58.58       58.93      1.93 o 
  11   4   5       12.35       10.82      1.39 o 
  12   4   5       13.15       14.97      1.57 o 
  13   4   5       26.77       28.95      1.84 o 
  14   4   5       10.38       12.90      1.74 o 
  15   4   5        4.17        3.40      1.74 o 
   1   5   5       65.08       57.60      1.12 o 
   2   5   5       62.51       63.81      1.15 o 
   3   5   5      179.20      172.88      1.79 o 
   4   5   5       30.64       27.79      1.12 o 
   5   5   5      425.97      418.73      4.25 o 
   6   5   5      110.88      108.36      1.89 o 
   7   5   5      192.10      193.46      2.59 o 
   8   5   5      216.63      212.22      3.08 o 
   9   5   5        7.34        9.73      1.47 o 
  10   5   5       54.50       52.22      1.87 o 
  11   5   5        7.06        6.54      1.68 o 
  12   5   5        1.06        2.06      1.48 o 
  13   5   5       33.03       38.13      2.08 o 
  14   5   5        5.64        4.42      1.75 o 
   1   6   5      392.15      407.46      3.61 o 
   2   6   5       86.82       82.28      1.44 o 
   3   6   5      184.96      184.42      2.14 o 
   4   6   5       99.97      103.95      2.32 o 
   5   6   5        9.43       10.17      1.01 o 
   6   6   5       31.03       31.97      1.49 o 
   7   6   5      260.26      248.79      3.67 o 
   8   6   5       32.60       28.69      1.30 o 
   9   6   5       38.85       37.48      1.61 o 
  10   6   5        1.78        2.32      1.28 o 
  11   6   5        1.28        1.94      1.33 o 
  12   6   5       14.74       12.45      2.12 o 
   1   7   5       87.48       94.76      2.05 o 
   2   7   5       41.74       40.83      1.84 o 
   3   7   5       84.46       79.81      2.11 o 
   4   7   5       71.11       72.94      1.97 o 
   5   7   5      103.66      105.46      2.09 o 
   6   7   5       24.70       21.05      1.26 o 
   7   7   5       23.16       22.54      1.42 o 
   8   7   5       24.63       20.43      1.54 o 
   9   7   5        5.16        6.99      1.45 o 
  10   7   5        2.59        2.38      1.45 o 
  11   7   5        4.06        4.38      1.53 o 
   1   8   5      198.82      194.47      3.63 o 
   2   8   5        2.90        2.71      1.41 o 
   3   8   5        4.62        3.61      1.41 o 
   4   8   5       83.02       91.31      2.67 o 
   5   8   5        9.33        9.88      1.74 o 
   6   8   5       85.89       86.30      2.75 o 
   7   8   5       20.66       19.73      2.08 o 
   8   8   5        3.59        3.57      1.61 o 
   9   8   5        4.65        4.22      1.59 o 
   1   9   5       26.96       28.09      2.02 o 
   2   9   5       20.11       16.39      2.19 o 
   3   9   5       54.69       59.91      2.91 o 
   4   9   5        5.52        4.47      2.06 o 
   5   9   5       43.58       45.52      2.57 o 
   0   0   6      316.66      328.89      5.65 o 
   2   0   6       62.60       77.52      1.84 o 
   4   0   6      636.72      613.54      7.67 o 
   6   0   6       37.35       39.87      1.42 o 
   8   0   6      344.33      323.80      4.71 o 
  10   0   6      177.39      182.27      4.79 o 
  12   0   6       20.96       21.81      1.50 o 
  14   0   6       47.49       59.28      5.03 o 
   0   1   6      362.82      356.40      4.82 o 
   1   1   6      245.10      249.73      2.59 o 
   2   1   6      473.64      508.32      4.59 o 
   3   1   6       83.49       88.13      1.41 o 
   4   1   6      599.50      594.32      5.28 o 
   5   1   6       81.20       75.74      1.32 o 
   6   1   6      248.95      256.24      2.73 o 
   7   1   6       13.28       16.09      0.82 o 
   8   1   6      230.27      232.80      2.65 o 
   9   1   6       12.27       12.77      0.90 o 
  10   1   6       71.65       74.49      1.58 o 
  11   1   6       10.75       10.99      0.99 o 
  12   1   6       30.73       26.17      1.14 o 
  13   1   6        9.40       10.51      1.14 o 
  14   1   6       16.70       17.85      1.36 o 
  15   1   6        6.21        4.66      1.33 o 
   0   2   6       23.61       24.95      3.09 o 
   1   2   6      256.92      259.34      2.69 o 
   2   2   6      150.00      142.78      1.81 o 
   3   2   6      191.47      192.45      2.19 o 
   4   2   6       88.52       90.45      2.16 o 
   5   2   6       75.30       70.26      1.33 o 
   6   2   6      410.47      397.52      3.83 o 
   7   2   6       38.07       42.31      1.06 o 
   8   2   6       46.40       49.43      1.28 o 
   9   2   6       24.73       22.18      1.28 o 
  10   2   6       92.92       88.45      1.73 o 
  11   2   6      231.22      234.64      2.92 o 
  12   2   6        1.77        1.44      1.00 o 
  13   2   6      132.60      142.23      2.41 o 
  14   2   6        7.81        9.73      1.40 o 
  15   2   6       57.45       59.82      2.36 o 
   0   3   6       67.11       68.60      1.94 o 
   1   3   6       10.75       12.22      0.58 o 
   2   3   6      398.85      386.17      3.43 o 
   3   3   6      103.23      107.18      1.36 o 
   4   3   6      112.14      113.66      2.24 o 
   5   3   6       93.68       91.17      1.62 o 
   6   3   6       87.38       82.49      1.59 o 
   7   3   6        0.74       -0.18      0.71 o 
   8   3   6       26.60       27.51      1.06 o 
   9   3   6       15.72       18.75      1.32 o 
  10   3   6      112.97      114.61      3.03 o 
  11   3   6       85.96       84.10      2.27 o 
  12   3   6       18.27       17.79      1.52 o 
  13   3   6        0.20       -0.13      1.47 o 
  14   3   6        7.46        9.09      1.64 o 
   0   4   6      323.42      342.79      4.19 o 
   1   4   6      127.44      134.38      1.58 o 
   2   4   6       43.20       40.34      0.95 o 
   3   4   6       19.44       18.85      0.73 o 
   4   4   6        9.73        8.68      0.67 o 
   5   4   6       35.78       34.53      1.30 o 
   6   4   6      297.36      283.83      3.17 o 
   7   4   6      195.29      189.04      2.68 o 
   8   4   6      188.86      184.06      3.16 o 
   9   4   6      100.08       98.36      2.47 o 
  10   4   6       88.11       87.99      2.35 o 
  11   4   6       70.97       68.45      2.22 o 
  12   4   6       20.40       20.70      1.70 o 
  13   4   6       11.45        6.48      1.62 o 
  14   4   6        7.16        6.84      1.77 o 
   0   5   6      688.09      696.00     10.23 o 
   1   5   6      128.81      132.85      1.87 o 
   2   5   6      227.89      226.67      3.60 o 
   3   5   6       42.41       41.81      1.08 o 
   4   5   6      128.07      127.96      1.91 o 
   5   5   6      368.77      373.33      3.70 o 
   6   5   6      177.67      174.94      2.76 o 
   7   5   6        3.01        2.34      0.99 o 
   8   5   6       83.53       83.91      3.08 o 
   9   5   6       32.85       31.59      1.71 o 
  10   5   6       16.20       16.30      1.77 o 
  11   5   6       68.19       72.28      2.37 o 
  12   5   6       16.77       14.06      1.79 o 
  13   5   6        1.44       -0.08      1.71 o 
   0   6   6        0.76        1.36      1.15 o 
   1   6   6       51.81       47.10      1.42 o 
   2   6   6       23.20       23.46      1.07 o 
   3   6   6      200.47      196.70      2.47 o 
   4   6   6       35.75       38.15      1.33 o 
   5   6   6       62.46       65.00      1.63 o 
   6   6   6       34.20       32.35      1.70 o 
   7   6   6       46.58       46.67      2.09 o 
   8   6   6       20.15       20.49      1.43 o 
   9   6   6       21.87       23.18      1.55 o 
  10   6   6        0.70        1.81      1.55 o 
  11   6   6        6.08        4.45      1.62 o 
   0   7   6       15.08       16.30      1.98 o 
   1   7   6       84.13       88.67      2.84 o 
   2   7   6       19.15       20.59      1.72 o 
   3   7   6       65.29       64.96      2.24 o 
   4   7   6      149.94      146.02      2.78 o 
   5   7   6       15.40       18.46      1.29 o 
   6   7   6        9.56        8.42      1.36 o 
   7   7   6       15.27       16.85      1.52 o 
   8   7   6       21.94       22.16      1.61 o 
   9   7   6        5.27        2.29      1.49 o 
  10   7   6        2.21        1.51      1.54 o 
   0   8   6       65.96       65.02      4.71 o 
   1   8   6       11.60        7.79      2.47 o 
   2   8   6       43.79       49.06      2.34 o 
   3   8   6       19.48       14.37      1.89 o 
   4   8   6        2.89        2.66      1.76 o 
   5   8   6       21.37       19.93      2.05 o 
   6   8   6       11.70       14.22      2.05 o 
   7   8   6        3.74        4.28      2.32 o 
   0   9   6       16.66       20.22      2.83 o 
   1   9   6        2.87        4.13      2.10 o 
   2   9   6       24.68       22.83      3.01 o 
   3   9   6        7.88        7.65      2.40 o 
   2   0   7      549.37      572.23      7.35 o 
   4   0   7      247.39      226.44      3.64 o 
   6   0   7       10.92       11.98      1.15 o 
   8   0   7        8.03        9.18      1.35 o 
  10   0   7      195.94      210.87      5.53 o 
  12   0   7       77.60       81.58      2.54 o 
  14   0   7       12.96       14.75      2.06 o 
   1   1   7      246.52      229.16      2.56 o 
   2   1   7      389.39      401.65      4.20 o 
   3   1   7       30.78       31.70      1.06 o 
   4   1   7       30.93       33.17      0.99 o 
   5   1   7       16.39       14.15      0.81 o 
   6   1   7       63.88       58.05      1.25 o 
   7   1   7      107.69       99.65      2.02 o 
   8   1   7        8.23        9.20      0.90 o 
   9   1   7      255.77      254.05      3.17 o 
  10   1   7       55.06       55.08      2.89 o 
  11   1   7       49.19       48.75      1.55 o 
  12   1   7       31.85       36.11      1.40 o 
  13   1   7       29.39       29.04      1.40 o 
  14   1   7       17.10       17.77      1.50 o 
   1   2   7       38.51       41.44      1.13 o 
   2   2   7       79.58       76.49      2.28 o 
   3   2   7       27.35       27.66      1.44 o 
   4   2   7       62.41       61.96      1.26 o 
   5   2   7       30.60       26.86      0.98 o 
   6   2   7       35.13       33.67      1.08 o 
   7   2   7        6.87        5.54      0.83 o 
   8   2   7      133.16      125.97      1.98 o 
   9   2   7      124.76      116.82      2.52 o 
  10   2   7       33.66       35.28      1.30 o 
  11   2   7       19.63       18.73      1.19 o 
  12   2   7       10.65       14.72      1.24 o 
  13   2   7        4.56        5.34      1.21 o 
  14   2   7       25.82       28.10      1.73 o 
   1   3   7       42.10       42.64      1.67 o 
   2   3   7       99.20      105.39      1.88 o 
   3   3   7      172.39      170.55      2.17 o 
   4   3   7      122.06      120.68      3.68 o 
   5   3   7       37.01       35.33      1.31 o 
   6   3   7      126.36      120.81      2.01 o 
   7   3   7        7.46        5.04      1.06 o 
   8   3   7      127.00      126.74      2.13 o 
   9   3   7       81.09       84.90      1.80 o 
  10   3   7       52.72       51.93      2.05 o 
  11   3   7       57.35       63.06      1.83 o 
  12   3   7       65.04       61.41      2.18 o 
  13   3   7        1.96        2.08      1.61 o 
  14   3   7       27.09       27.90      1.98 o 
   1   4   7      114.93      112.28      1.64 o 
   2   4   7      176.47      184.77      2.50 o 
   3   4   7      234.99      236.63      2.52 o 
   4   4   7        8.40        7.26      0.79 o 
   5   4   7      147.65      135.46      2.12 o 
   6   4   7       35.26       31.57      1.38 o 
   7   4   7       74.38       72.84      1.84 o 
   8   4   7       89.00       82.07      2.28 o 
   9   4   7      147.24      143.18      2.99 o 
  10   4   7       40.19       33.88      2.68 o 
  11   4   7       15.39       11.80      1.87 o 
  12   4   7        0.08        0.49      1.51 o 
  13   4   7       10.97       10.28      1.78 o 
   1   5   7      305.77      290.75      2.97 o 
   2   5   7      143.83      144.19      1.95 o 
   3   5   7       21.56       18.94      1.07 o 
   4   5   7       10.38        8.05      0.99 o 
   5   5   7       44.99       42.81      1.44 o 
   6   5   7       46.79       47.89      1.65 o 
   7   5   7       46.75       46.20      1.89 o 
   8   5   7       25.57       20.10      1.96 o 
   9   5   7       21.17       19.22      1.84 o 
  10   5   7        8.50        6.58      1.61 o 
  11   5   7        1.94        0.91      1.53 o 
  12   5   7        1.16        0.15      1.66 o 
   1   6   7       54.76       54.03      1.90 o 
   2   6   7       37.80       38.11      1.28 o 
   3   6   7        8.82        9.95      1.07 o 
   4   6   7        8.11        8.03      1.23 o 
   5   6   7       18.73       18.77      1.41 o 
   6   6   7       70.62       69.05      2.23 o 
   7   6   7       83.64       77.91      2.15 o 
   8   6   7       63.54       61.99      2.02 o 
   9   6   7       15.64       18.73      1.84 o 
  10   6   7        6.28        6.98      1.76 o 
   1   7   7       76.55       75.24      3.05 o 
   2   7   7        4.81        2.35      1.59 o 
   3   7   7       56.40       61.54      2.32 o 
   4   7   7        0.29        1.11      1.56 o 
   5   7   7       77.88       82.40      3.42 o 
   6   7   7        2.51        3.06      1.42 o 
   7   7   7        9.22       10.95      1.76 o 
   8   7   7       29.87       30.76      1.86 o 
   1   8   7       23.14       22.63      3.21 o 
   2   8   7        3.93        3.73      3.07 o 
   3   8   7        4.38        7.81      2.05 o 
   4   8   7       14.64       17.60      2.60 o 
   5   8   7        4.26        4.09      2.38 o 
   0   0   8      807.43      846.57     17.57 o 
   2   0   8      636.35      652.57      8.43 o 
   4   0   8      204.86      192.59      3.46 o 
   6   0   8      438.79      444.02      6.27 o 
   8   0   8      608.19      605.54      8.11 o 
  10   0   8       84.89       89.25      2.73 o 
  12   0   8       46.41       50.81      2.72 o 
   0   1   8        7.06        6.58      1.06 o 
   1   1   8       38.44       40.65      1.21 o 
   2   1   8       73.62       70.53      1.86 o 
   3   1   8       18.35       20.65      1.49 o 
   4   1   8       40.46       41.29      1.25 o 
   5   1   8      136.57      138.56      2.96 o 
   6   1   8       37.45       35.63      1.16 o 
   7   1   8      182.18      172.73      3.40 o 
   8   1   8       45.36       43.43      1.36 o 
   9   1   8       46.17       47.71      1.78 o 
  10   1   8        7.91        7.07      1.11 o 
  11   1   8       18.73       18.83      1.52 o 
  12   1   8       28.01       28.45      1.46 o 
  13   1   8       25.49       29.75      1.62 o 
   0   2   8       56.14       55.58      1.85 o 
   1   2   8      136.00      141.60      2.03 o 
   2   2   8        3.56        2.73      0.81 o 
   3   2   8        0.27       -0.10      0.76 o 
   4   2   8       43.38       39.44      1.33 o 
   5   2   8      326.46      319.01      7.03 o 
   6   2   8       61.82       68.22      1.54 o 
   7   2   8      196.67      193.94      2.58 o 
   8   2   8       22.61       24.94      1.31 o 
   9   2   8       48.40       48.71      1.54 o 
  10   2   8        2.56        2.65      1.07 o 
  11   2   8       70.63       70.63      2.80 o 
  12   2   8        6.01        6.41      1.25 o 
  13   2   8        9.58        7.01      1.48 o 
   0   3   8      153.85      151.32      3.09 o 
   1   3   8      196.24      190.73      2.45 o 
   2   3   8       10.27        9.31      0.91 o 
   3   3   8      108.39      101.89      1.78 o 
   4   3   8      216.24      205.52      2.79 o 
   5   3   8       78.36       79.70      1.73 o 
   6   3   8      214.28      215.57      2.97 o 
   7   3   8       99.98       96.04      1.94 o 
   8   3   8       56.22       51.55      1.53 o 
   9   3   8        2.75        1.80      1.03 o 
  10   3   8       19.84       19.94      1.46 o 
  11   3   8       15.53       15.46      1.47 o 
  12   3   8       28.34       30.41      2.55 o 
   0   4   8      147.19      155.39      3.80 o 
   1   4   8       96.58       93.20      1.75 o 
   2   4   8       46.98       41.31      1.25 o 
   3   4   8      123.06      124.36      3.58 o 
   4   4   8      171.65      163.45      2.38 o 
   5   4   8        8.77        7.26      1.00 o 
   6   4   8      134.45      131.45      2.60 o 
   7   4   8        0.22        1.23      1.11 o 
   8   4   8       46.64       38.29      2.41 o 
   9   4   8       19.90       21.44      1.70 o 
  10   4   8        9.86        7.02      1.53 o 
  11   4   8        2.58        4.82      1.65 o 
  12   4   8        2.76        3.58      1.74 o 
   0   5   8      137.25      134.97      3.06 o 
   1   5   8       59.21       58.47      1.47 o 
   2   5   8       78.18       77.84      1.71 o 
   3   5   8       14.37       11.49      1.23 o 
   4   5   8       14.54       12.85      1.15 o 
   5   5   8        9.31       10.24      2.17 o 
   6   5   8       16.07       18.15      1.59 o 
   7   5   8        9.02        8.02      1.44 o 
   8   5   8       15.25       13.36      1.71 o 
   9   5   8        8.43        8.51      1.70 o 
  10   5   8        2.67        4.50      1.75 o 
   0   6   8      102.12      107.01      3.84 o 
   1   6   8        5.58        4.16      1.83 o 
   2   6   8       32.82       32.91      2.56 o 
   3   6   8       13.87       12.17      1.59 o 
   4   6   8       51.33       53.28      1.85 o 
   5   6   8       32.28       39.46      1.77 o 
   6   6   8       42.87       44.15      2.05 o 
   7   6   8       13.14       12.84      1.64 o 
   8   6   8       48.28       51.61      2.29 o 
   9   6   8        5.12        3.19      1.80 o 
   0   7   8        0.73        1.42      3.95 o 
   1   7   8        1.53        2.34      2.27 o 
   2   7   8       15.90       12.66      3.17 o 
   3   7   8        7.62        7.06      3.01 o 
   4   7   8        9.16        9.71      2.56 o 
   5   7   8       28.88       33.80      3.49 o 
   6   7   8        2.84        3.54      1.60 o 
   1   8   8       18.54       19.83      3.05 o 
   2   8   8        4.63        7.68      4.82 o 
   2   0   9      143.95      131.26      3.69 o 
   4   0   9      222.25      227.95      4.04 o 
   6   0   9      233.12      229.47      5.54 o 
   8   0   9        8.38        8.86      1.51 o 
  10   0   9       27.19       28.63      2.07 o 
  12   0   9        8.61        8.21      2.21 o 
   1   1   9       81.07       88.45      1.85 o 
   2   1   9      271.92      276.30      4.10 o 
   3   1   9      159.50      153.87      2.73 o 
   4   1   9      126.56      125.12      2.09 o 
   5   1   9       31.87       29.45      1.17 o 
   6   1   9       82.92       81.43      1.77 o 
   7   1   9       55.14       52.26      1.50 o 
   8   1   9        7.51        6.92      1.08 o 
   9   1   9       26.15       23.57      1.28 o 
  10   1   9       26.21       27.66      1.67 o 
  11   1   9        0.08       -0.76      1.30 o 
  12   1   9       22.53       23.40      1.65 o 
   1   2   9       95.65       96.03      2.41 o 
   2   2   9       20.63       17.00      1.11 o 
   3   2   9      369.04      364.89      4.18 o 
   4   2   9       10.58       10.17      1.05 o 
   5   2   9      100.80       95.22      1.95 o 
   6   2   9       33.40       30.86      1.67 o 
   7   2   9       19.10       17.63      1.14 o 
   8   2   9       16.51       16.57      1.16 o 
   9   2   9        7.16        7.55      1.23 o 
  10   2   9       12.77       12.68      1.39 o 
  11   2   9       15.01       15.37      1.45 o 
  12   2   9       10.27       10.71      1.41 o 
   1   3   9       17.89       16.39      1.33 o 
   2   3   9       11.29       10.12      1.01 o 
   3   3   9       74.94       77.42      1.85 o 
   4   3   9      184.16      171.72      4.14 o 
   5   3   9       44.11       43.11      1.50 o 
   6   3   9      161.04      149.02      3.11 o 
   7   3   9       22.07       21.09      1.28 o 
   8   3   9       19.88       25.15      1.46 o 
   9   3   9       13.63       10.83      1.31 o 
  10   3   9       23.26       32.16      1.82 o 
  11   3   9        7.43        6.89      1.81 o 
   1   4   9      285.60      272.10      3.26 o 
   2   4   9      172.58      177.45      2.55 o 
   3   4   9       34.28       33.83      1.36 o 
   4   4   9        1.54        1.86      1.09 o 
   5   4   9        8.29        6.41      1.17 o 
   6   4   9       60.79       58.31      2.18 o 
   7   4   9        4.76        5.21      1.34 o 
   8   4   9        9.14        7.14      1.71 o 
   9   4   9        9.03        8.15      1.68 o 
  10   4   9        1.73        2.02      1.74 o 
   1   5   9       27.80       30.34      1.35 o 
   2   5   9       20.86       22.31      1.30 o 
   3   5   9        3.49        3.37      1.26 o 
   4   5   9        0.39        0.31      1.27 o 
   5   5   9       12.70       15.64      2.57 o 
   6   5   9        9.79        9.34      1.78 o 
   7   5   9       31.25       28.35      1.98 o 
   8   5   9        3.99        1.56      1.57 o 
   9   5   9        9.75        5.14      1.76 o 
   1   6   9       36.20       36.94      2.53 o 
   2   6   9        5.87        4.87      1.64 o 
   3   6   9        9.85        9.47      1.71 o 
   4   6   9       28.24       36.67      2.26 o 
   5   6   9        7.75       10.54      1.72 o 
   6   6   9        6.58        8.73      1.82 o 
   7   6   9       45.92       48.46      2.34 o 
   1   7   9       26.20       27.23      2.78 o 
   2   7   9        3.43        0.27      2.79 o 
   3   7   9        1.16        0.76      2.90 o 
   0   0  10      633.54      608.08     13.83 o 
   2   0  10       36.17       34.30      6.27 o 
   4   0  10      178.19      171.19      4.15 o 
   6   0  10        4.76        4.47      1.54 o 
   8   0  10       92.50       96.64      3.93 o 
  10   0  10       27.62       31.61      2.78 o 
   0   1  10      161.90      162.44      4.06 o 
   1   1  10       22.12       18.86      1.25 o 
   2   1  10       82.44       89.67      3.89 o 
   3   1  10       25.30       26.56      1.37 o 
   4   1  10      110.23      110.21      2.24 o 
   5   1  10        9.09        8.50      1.09 o 
   6   1  10       37.49       32.88      1.41 o 
   7   1  10        0.90        0.84      1.07 o 
   8   1  10       17.59       23.32      1.37 o 
   9   1  10       14.88       15.92      1.38 o 
  10   1  10       33.24       41.30      1.83 o 
   0   2  10       23.14       22.01      2.71 o 
   1   2  10        8.27        7.52      1.11 o 
   2   2  10       16.14       16.13      1.25 o 
   3   2  10      102.69      105.15      3.30 o 
   4   2  10       33.23       34.24      1.46 o 
   5   2  10       96.69       90.58      2.51 o 
   6   2  10        8.21        8.10      1.20 o 
   7   2  10       43.10       39.26      1.60 o 
   8   2  10       13.14       13.83      1.84 o 
   9   2  10       22.35       24.39      1.99 o 
  10   2  10       15.63       16.95      1.60 o 
   0   3  10      263.53      266.10      7.02 o 
   1   3  10       34.20       34.81      1.41 o 
   2   3  10       45.74       37.53      1.34 o 
   3   3  10       24.12       24.78      1.37 o 
   4   3  10      107.62      114.37      3.00 o 
   5   3  10       22.42       22.65      1.40 o 
   6   3  10       17.87       20.11      1.42 o 
   7   3  10        6.55        5.58      1.27 o 
   8   3  10       10.29       13.63      1.39 o 
   9   3  10        4.29        5.00      1.56 o 
   0   4  10       15.18       15.99      1.91 o 
   1   4  10       11.65        8.77      1.20 o 
   2   4  10       28.45       31.14      1.42 o 
   3   4  10       15.88       11.17      2.41 o 
   4   4  10       52.37       61.76      2.99 o 
   5   4  10       18.01       16.74      1.36 o 
   6   4  10        2.76        1.21      1.48 o 
   7   4  10        0.97        0.93      1.48 o 
   8   4  10        0.52       -0.27      1.69 o 
   0   5  10       87.00       88.44      3.16 o 
   1   5  10       16.50       15.20      1.31 o 
   2   5  10       26.07       29.40      1.73 o 
   3   5  10       24.51       25.98      1.72 o 
   4   5  10       23.34       25.71      3.71 o 
   5   5  10       14.49       13.64      2.07 o 
   6   5  10       21.94       22.98      2.27 o 
   0   6  10       30.74       32.15      2.94 o 
   1   6  10       26.85       27.51      2.32 o 
   2   6  10       13.28       13.96      2.46 o 
   3   6  10       18.77       20.28      2.63 o 
   2   0  11      104.37      101.86      7.49 o 
   4   0  11       83.47       95.10      3.00 o 
   6   0  11       24.13       25.99      2.08 o 
   8   0  11       30.32       35.40      3.80 o 
   1   1  11       60.46       69.88      2.51 o 
   2   1  11      176.78      185.91      3.00 o 
   3   1  11       36.27       41.19      1.65 o 
   4   1  11        7.89        7.16      1.27 o 
   5   1  11       39.46       43.34      1.67 o 
   6   1  11        3.47        2.12      1.28 o 
   7   1  11       16.15       17.43      1.34 o 
   8   1  11       25.12       27.07      1.78 o 
   1   2  11      127.09      126.41      2.56 o 
   2   2  11        5.06        2.56      1.21 o 
   3   2  11       11.45       13.24      1.44 o 
   4   2  11       16.02       17.68      2.16 o 
   5   2  11        1.40        2.15      1.26 o 
   6   2  11        6.68        4.94      1.33 o 
   7   2  11       22.01       20.81      1.82 o 
   8   2  11       11.34       11.14      1.50 o 
   1   3  11        8.85       12.72      1.27 o 
   2   3  11       16.50       14.39      1.42 o 
   3   3  11        7.96        7.34      1.28 o 
   4   3  11        2.80        0.96      1.28 o 
   5   3  11        9.83       10.32      1.96 o 
   6   3  11        1.19        0.82      1.36 o 
   7   3  11        1.58        1.93      1.42 o 
   1   4  11        8.59        8.36      1.34 o 
   2   4  11       21.20       22.11      1.59 o 
   3   4  11       15.29       17.60      1.57 o 
   4   4  11       13.60       14.05      1.51 o 
   5   4  11        4.85        5.10      1.62 o 
   1   5  11       47.95       46.23      1.76 o 
   2   5  11        6.65        5.63      1.63 o 
   0   0  12      116.34      129.75      5.64 o 
   2   0  12       16.66       13.84      2.41 o 
   4   0  12      142.18      155.23      6.83 o 
   0   1  12        0.40       -1.74      2.00 o 
   1   1  12        0.76       -0.69      1.44 o 
   2   1  12       17.85       22.80      1.80 o 
   3   1  12        8.84        7.13      1.50 o 
   4   1  12       31.86       32.54      1.72 o 
   5   1  12        8.67        9.00      1.46 o 
   0   2  12       19.69       18.86      2.52 o 
   1   2  12        0.58        0.06      1.38 o 
   2   2  12       11.88       14.04      1.50 o 
   3   2  12        8.49        6.63      1.44 o 
   4   2  12        6.12        4.79      1.47 o 
   0   3  12       31.62       31.19      5.52 o 
   1   3  12        4.39        4.11      1.50 o 
   2   3  12        5.64        7.31      1.58 o 
                                                 
